# Supplementary material for: Probing TDP-43 condensation using an in silico designed aptamer
Source: Nat Commun. 2022 Jun 23;13:3306. doi: 10.1038/s41467-022-30944-x (PMC9226187; doi:10.1038/s41467-022-30944-x)
Supplement: Supplementary file 4 — Source data [file 41467_2022_30944_MOESM4_ESM.xlsx]

## Sheet: Fig7
Apt-1 added at t0				Apt-1 added after 24h				No Apt-1
Time	% Avg	% StDev		Time	Average %	StDev %		Time	Average %	StDev %
0	2.48848	0.0338555		0	0	0		0	0	0
0.25	0.206861	0.0217022		0.25	0.243967	29.1078		0.25	0.177067	0.11952
0.5	0	0		0.5	0.724724	80.7885		0.5	0.760911	0.15151
0.75	0.095144	0.0546896		0.75	1.18396	130.863		0.75	1.40218	0.13822
1	0.224356	0.0603322		1	2.42532	300.916		1	2.43109	0.0765995
1.25	0.593576	0.0512173		1.25	3.06393	355.646		1.25	3.33557	0.291165
1.5	0.783557	0.0516513		1.5	4.11873	493.237		1.5	4.42668	0.130895
1.75	1.10214	0.0160597		1.75	5.03719	585.206		1.75	5.44123	0.0585237
2	1.1494	0.123703		2	5.89825	698.527		2	6.25957	0.153323
2.25	1.32588	0.048613		2.25	6.11352	708.04		2.25	7.06834	0.195699
2.5	1.53826	0.159728		2.5	7.44816	902.505		2.5	8.09724	0.286296
2.75	1.68221	0.185337		2.75	8.3738	996.099		2.75	9.06394	0.0800241
3	1.81111	0.0516513		3	9.08417	1073.64		3	9.8392	0.228966
3.25	2.05634	0.00260427		3.25	10.0672	#NAME?		3.25	10.7437	0.315575
3.5	1.99495	0.138894		3.5	10.5767	1235.15		3.5	11.3945	0.336109
3.75	2.13706	0.0464428		3.75	11.3588	1324.04		3.75	12.4809	0.228719
4	2.24509	0.0542556		4	12.3921	1433.85		4	13.481	0.0952892
4.25	2.30862	0.0746557		4.25	13.1383	1562.06		4.25	13.974	0.245545
4.5	2.3522	0.118928		4.5	13.655	1600.6		4.5	15.1417	0.249879
4.75	2.40837	0.146273		4.75	14.4084	1712.43		4.75	15.5389	0.205928
5	2.42801	0.140196		5	15.1188	1731.06		5	16.2758	0.0923504
5.25	2.52531	0.067711		5.25	16.0372	1814.85		5.25	17.1325	0.127521
5.5	2.53605	0.087243		5.5	17.0418	1952.51		5.5	18.2379	0.0893977
5.75	2.70086	0.197924		5.75	17.623	2036.78		5.75	18.8792	0.410979
6	2.79601	0.166673		6	17.8813	2065.86		6	19.5301	0.134319
6.25	2.75611	0.0902813		6.25	18.9576	2234.51		6.25	20.0325	0.273286
6.5	2.82025	0.103737		6.5	19.8187	2320.02		6.5	20.9801	0.253208
6.75	2.77698	0.0685791		6.75	20.364	2347.06		6.75	21.6118	0.489201
7	3.42887	0.0321193		7	20.852	2410.19		7	22.5785	0.126385
7.25	3.14681	0.530837		7.25	21.4547	2492.78		7.25	23.1001	0.379045
7.5	3.0489	0.637178		7.5	22.488	2596.04		7.5	24.1338	0.306128
7.75	3.5814	0.213984		7.75	23.0046	2650.95		7.75	24.5071	0.283061
8	3.00133	0.90672		8	23.8011	2762.72		8	25.4546	0.191686
8.25	2.97248	0.573373		8.25	24.576	2840.17		8.25	26.2634	0.589261
8.5	2.9022	0.612003		8.5	25.0138	2900.09		8.5	26.8616	0.316892
8.75	2.54157	0.968354		8.75	25.5232	2945.19		8.75	27.589	0.335414
9	3.195	0.759578		9	26.1834	3034.25		9	28.125	0.604803
9.25	3.66918	0.308606		9.25	26.9224	3160.83		9.25	28.8428	0.134295
9.5	3.58662	0.0894132		9.5	27.3817	3165.09		9.5	29.4841	0.44366
9.75	3.0707	0.685357		9.75	28.1064	3280.24		9.75	30.312	0.360267
10	3.32052	0.674072		10	28.3934	3306.02		10	30.6039	0.269905
10.25	3.90428	0.478751		10.25	29.4697	3409.21		10.25	31.719	0.15287
10.5	3.36104	0.670599		10.5	30.0366	3455.86		10.5	32.1401	0.370465
10.75	3.284	0.862013		10.75	30.7613	3592.29		10.75	32.9058	0.337095
11	4.01876	0.280393		11	31.6798	3664.62		11	33.7433	0.251336
11.25	3.89906	0.168409		11.25	31.4645	3653.47		11.25	34.2027	0.303459
11.5	4.17529	0.0920175		11.5	32.3399	3763.5		11.5	34.7626	0.27415
11.75	3.72351	0.539084		11.75	33.1651	3835.96		11.75	35.5044	0.233088
12	4.03288	0.00520854		12	34.1912	3970.32		12	36.227	0.444692
12.25	3.7499	0.694472		12.25	33.9616	3898.65		12.25	37.1698	0.218915
12.5	4.28179	0.0169277		12.5	35.1958	4032.72		12.5	38.2466	0.207539
12.75	3.13791	0.028647		12.75	35.2604	4050.62		12.75	38.5528	0.31192
13	3.78397	0.202699		13	36.1645	4212.97		13	38.9453	0.569943
13.25	3.36871	0.62242		13.25	37.004	4337.78		13.25	39.5817	0.386049
13.5	3.05443	0.840311		13.5	36.8031	4280.79		13.5	40.0124	0.350095
13.75	4.15073	0.137158		13.75	38.4893	4473.12		13.75	40.6011	0.586241
14	3.31807	0.816438		14	38.7907	4477.61		14	40.9217	0.266881
14.25	4.00556	0.566429		14.25	39.0418	4501.8		14.25	42.0272	0.338313
14.5	4.29682	0.519986		14.5	39.8598	4621.72		14.5	42.5919	0.586452
14.75	4.3889	0.157992		14.75	40.4195	4666.75		14.75	42.745	0.450491
15	4.50246	0.187507		15	41.3595	4778.32		15	43.9366	0.178264
15.25	3.0486	0.404096		15.25	41.503	4768.3		15.25	44.2908	0.522226
15.5	4.43402	0.507398		15.5	42.6368	4925.41		15.5	44.9368	0.386277
15.75	4.28424	0.487432		15.75	42.3426	4875.11		15.75	45.5637	0.280221
16	4.29283	0.324231		16	43.0601	5037.72		16	45.7791	0.324037
16.25	4.9349	0.118494		16.25	43.8925	5077.45		16.25	46.138	0.25685
16.5	5.09358	0.117192		16.5	44.7679	5167.84		16.5	47.4636	0.615891
16.75	4.74891	0.102869		16.75	44.7894	5171.08		16.75	47.5498	0.506277
17	4.36281	0.944916		17	45.5572	5259.99		17	48.5835	0.0857871
17.25	5.4763	0.00651067		17.25	46.2317	5317.94		17.25	48.6744	0.266205
17.5	3.5992	0.778242		17.5	46.5187	5425.53		17.5	49.397	0.706528
17.75	4.80109	0.364164		17.75	46.8631	5400.5		17.75	49.8038	0.123505
18	4.89009	0.510871		18	47.3582	5501.25		18	50.7753	0.583238
18.25	5.11384	0.0416683		18.25	48.2408	5549.09		18.25	50.871	0.63479
18.5	5.37533	0.0850728		18.5	48.6283	5659.81		18.5	51.9573	0.589011
18.75	4.86124	0.473543		18.75	49.475	5715.88		18.75	52.2444	0.78178
19	4.70318	0.147575		19	49.518	5733.82		19	52.9527	0.597261
19.25	5.43886	0.237423		19.25	50.58	5904.12		19.25	53.3308	0.626273
19.5	5.70618	0.119796		19.5	51.0249	5892.04		19.5	53.5461	0.564051
19.75	5.60245	0.0729195		19.75	51.1397	5942.6		19.75	54.1252	0.319065
20	4.8281	0.575977		20	51.6635	6033.49		20	54.977	0.428202
20.25	5.49042	0.445764		20.25	52.2663	6035.91		20.25	55.5513	1.11109
20.5	4.86861	0.481356		20.5	52.625	6099.22		20.5	55.58	0.696413
20.75	5.25287	0.123703		20.75	53.156	6124.65		20.75	56.4175	0.536299
21	4.93613	0.411909		21	53.9597	6221.69		21	56.7621	0.60006
21.25	5.4275	0.365466		21.25	54.1319	6244.35		21.25	57.298	0.895502
21.5	5.1832	0.793434		21.5	54.4117	6253.77		21.5	58.1068	0.453616
21.75	4.50215	0.526496		21.75	55.3087	6360.5		21.75	58.4131	0.85588
22	4.81674	0.256955		22	56.0836	6470.67		22	59.0017	0.623306
22.25	5.64511	0.22961		22.25	56.672	6554.92		22.25	59.0544	0.136214
22.5	5.13409	0.058162		22.5	57.1815	6614.74		22.5	59.7483	0.702228
22.75	6.0352	0.617212		22.75	57.2819	6598.24		22.75	60.7868	0.921785
23	5.89064	0.430138		23	58.1932	6716.4		23	60.6001	0.632305
23.25	5.48766	0.480054		23.25	58.8318	6776.04		23.25	61.9592	0.505014
23.5	6.24451	0.145839		23.5	59.779	6848.33		23.5	62.0837	0.461816
23.75	5.68531	0.282129		23.75	59.5996	6886.22		23.75	62.7249	0.717391
24	5.9465	0.575977		24	59.9871	6918.4		24	63.1269	0.16376
24.25	5.60766	0.885017		24.25	64.2421	7152.91		24.25	63.6055	1.00326
24.5	6.64749	0.373713		24.3	61.8886	7110.42		24.3	64.6152	0.345063
24.75	5.96982	1.09249		24.55	60.9773	6939.9		24.55	62.8972	1.3881
25	6.42222	0.15669		24.8	61.2858	7057.28		24.8	62.3899	1.34596
25.25	6.72023	0.07726		25.05	62.477	7258.49		25.05	62.7106	1.04197
25.5	5.7869	0.484828		25.3	64.1704	7611.17		25.3	63.3327	1.86751
25.75	5.80501	0.825553		25.55	65.7777	7942.69		25.55	63.9213	1.09359
26	6.30037	0.585961		25.8	67.55	8362.34		25.8	63.9357	1.86985
26.25	6.29362	0.266504		26.05	68.7914	8457.13		26.05	64.5435	1.49636
26.5	6.80955	0.140196		26.3	69.6596	8630.98		26.3	65.2804	1.05948
26.75	6.37465	0.277789		26.55	71.0015	8877.79		26.55	66.0413	1.60629
27	6.26017	0.667995		26.8	71.1665	8790.84		26.8	66.0653	1.22843
27.25	6.75246	0.671467		27.05	71.5253	8903.23		27.05	67.0894	1.6561
27.5	6.94305	0.0989622		27.3	72.2356	9026.59		27.3	67.0798	1.48787
27.75	5.95663	0.187507		27.55	72.7595	9078.2		27.55	68.0657	1.35345
28	5.91826	0.140196		27.8	72.7666	8935.84		27.8	69.0611	1.23708
28.25	6.58458	0.296887		28.05	73.6492	9052.4		28.05	68.6447	1.25474
28.5	6.32984	0.149311		28.3	72.7092	8765.75		28.3	69.5779	1.17367
28.75	6.07602	0.334649		28.55	73.4627	9001.94		28.55	69.7071	2.02645
29	6.97651	0.0186639		28.8	74.5174	9128.08		28.8	69.7933	1.63735
29.25	6.69077	0.398453		29.05	75.1345	9217.2		29.05	70.2288	1.90425
29.5	6.83686	0.101566		29.3	74.7471	9131.03		29.3	70.3867	1.57937
29.75	6.02998	0.379789		29.55	76.706	9365.52		29.55	71.5257	2.31992
30	6.26446	0.24784		29.8	76.8423	9404.59		29.8	72.3344	1.43544
30.25	7.1005	0.0959239		30.05	76.2539	9285.98		30.05	72.0951	1.56322
30.5	7.32179	0.0156256		30.3	76.0674	9282.97		30.3	72.8848	1.62466
30.75	7.27238	0.122835		30.55	77.1437	9391.08		30.55	73.3777	1.97227
31	6.93109	0.366768		30.8	77.6962	9416.48		30.8	74.0572	1.3618
31.25	6.95687	0.0455747		31.05	77.7249	9434.43		31.05	74.6363	1.81914
31.5	6.15551	0.323797		31.3	77.7321	9421.33		31.3	74.4305	1.61865
31.75	6.72453	0.00260427		31.55	79.6479	9652.61		31.55	74.7942	2.06123
32	6.2574	0.151916		31.8	78.9663	9530.86		31.8	75.1005	2.63112
32.25	7.71127	0.208776		32.05	79.5833	9610.16		32.05	76.1725	1.8345
32.5	7.27974	0.287772		32.3	80.2794	9579.72		32.3	77.0147	1.99395
32.75	6.60974	0.34984		32.55	80.3655	9574.69		32.55	77.4646	1.75763
33	7.37212	0.029515		32.8	79.8273	9531.27		32.8	77.01	1.34668
33.25	7.7392	0.00607663		33.05	79.8488	9523.06		33.05	77.8235	1.35346
33.5	7.22572	0.469202		33.3	81.3844	9697.61		33.3	78.594	1.69343
33.75	7.84784	0.639782		33.55	81.083	9642.4		33.55	78.7328	1.89692
34	8.08233	0.125873		33.8	81.8149	9769		33.8	79.1683	1.57403
34.25	7.46512	0.11155		34.05	81.8149	9782.09		34.05	78.9912	2.33773
34.5	7.07503	0.442726		34.3	81.8149	9786.99		34.3	79.2209	1.9183
34.75	6.03796	0.129779		34.55	82.2742	9776.53		34.55	80.8767	1.85088
35	8.46444	0.203567		34.8	82.3316	9733.9		34.8	80.8145	2.80915
35.25	8.70782	0.23612		35.05	82.798	9705.43		35.05	81.5419	1.55619
35.5	8.5295	0.00564258		35.3	83.8815	9847.89		35.3	81.9918	2.47503
35.75	8.40766	0.0616344		35.55	84.0537	9958.91		35.55	81.786	2.74367
36	8.05225	0.048613		35.8	85.0295	9991.89		35.8	82.9824	2.01279
36.25	8.02954	0.133686		36.05	84.5631	9853.47		36.05	82.9585	2.39479
36.5	7.8905	0.240027		36.3	84.843	9962.7		36.3	83.9012	2.36727
36.75	8.63539	0.586829		36.55	85.4027	10032.3		36.55	83.6907	2.24555
37	8.15415	0.19098		36.8	85.4816	10084.5		36.8	83.8342	1.59615
37.25	8.19098	0.0746557		37.05	85.7758	10003.9		37.05	84.0113	1.34183
37.5	8.89166	0.523892		37.3	86.5579	10164.8		37.3	84.7339	1.94215
37.75	8.03046	0.292112		37.55	85.1228	9782.32		37.55	85.4518	1.88809
38	8.69892	0.0308172		37.8	86.601	9996.21		37.8	85.9638	1.94916
38.25	8.14064	0.780413		38.05	85.8404	9856.57		38.05	86.4615	2.3214
38.5	7.40036	0.915835		38.3	86.3211	9837.89		38.3	86.9401	2.46671
38.75	7.53049	0.982678		38.55	86.2135	9856.04		38.55	87.1889	2.43038
39	8.80235	0.376751		38.8	85.7686	9827.22		38.8	87.2272	2.35071
39.25	8.13481	0.223533		39.05	87.7921	10127.1		39.05	87.433	2.77294
39.5	7.53203	0.185337		39.3	86.8234	9901		39.3	88.4428	2.17022
39.75	6.99063	0.630667		39.55	87.0961	9846.61		39.55	88.8113	1.91607
40	8.41134	0.00086809		39.8	87.8208	9984.67		39.8	89.5339	2.17119
40.25	9.60647	0.0173618		40.05	89.2918	10280.4		40.05	88.0838	2.5527
40.5	8.87233	0.285602		40.3	85.8117	9465.54		40.3	88.4475	1.78284
40.75	9.07275	0.102869		40.55	88.768	10104.4		40.55	89.9072	2.35251
41	8.90824	0.240027		40.8	89.6506	10198.1		40.8	89.9742	2.06826
41.25	7.92826	0.123269		41.05	88.3159	9979.06		41.05	90.223	2.35564
41.5	9.1151	0.244367		41.3	88.6675	9998.2		41.3	90.4049	2.3707
41.75	8.72255	0.234384		41.55	88.7321	10127.4		41.55	91.6108	1.32368
42	8.82997	0.135422		41.8	90.0093	10315.4		41.8	92.0607	2.39634
42.25	8.44602	0.421458		42.05	89.7367	10229		42.05	92.2473	2.18524
42.5	9.7762	0.139328		42.3	90.0309	10246.6		42.3	92.2377	2.14741
42.75	9.75072	0.182299		42.55	90.9565	10287.9		42.55	93.7356	2.5111
43	8.62618	0.426232		42.8	90.9565	10279.7		42.8	93.4389	2.09009
43.25	9.69486	0.0329874		43.05	91.9395	10327.4		43.05	93.7883	2.24077
43.5	9.14149	0.337253		43.3	91.5808	10347.5		43.3	93.7117	1.80991
43.75	9.70008	0.0212682		43.55	91.7386	10399.7		43.55	94.5588	2.52381
44	10.0487	0.176656		43.8	91.8032	10353.7		43.8	94.9225	1.94127
44.25	9.70868	0.305134		44.05	92.7073	10329.6		44.05	95.0613	2.45658
44.5	9.5724	0.108077		44.3	92.5207	10339.6		44.3	95.2479	1.93416
44.75	10.2252	0.11372		44.55	93.4177	10631.3		44.55	95.1953	2.77699
45	9.13229	0.149745		44.8	93.8195	10578.3		44.8	96.4539	2.97315
45.25	9.69026	0.457049		45.05	93.4392	10443.1		45.05	96.1284	2.2943
45.5	10.4907	0.423194		45.3	92.8795	10381.7		45.3	95.8174	1.87142
45.75	10.1037	0.139762		45.55	94.2142	10558.1		45.55	96.8894	2.38128
46	9.81149	0.335083		45.8	94.0276	10569.9		45.8	97.5928	2.04698
46.25	10.3069	0.223967		46.05	94.451	10593.8		46.05	97.9422	2.44968
46.5	10.0586	0.279959		46.3	93.7549	10383.7		46.3	97.4014	2.33469
46.75	10.3409	0.34767		46.55	93.1522	10382.9		46.55	98.2054	2.93996
47	10.0724	0.0269108		46.8	95.4555	10682.4		46.8	99.0955	2.14768
47.25	10.7243	0.514777		47.05	94.7452	10617.9		47.05	98.8897	2.39605
				47.3	94.0994	10469.9		47.3	98.9663	3.12779
				47.55	94.6088	10479		47.55	99.7799	2.03231
				47.8	95.0896	10537.3		47.8	100	2.70531
				48.05	95.2403	10506		48.05	100.038	1.60155
				48.3	96.0798	10599.7		48.3	99.3587	1.9872

## Sheet: Fig2a and 2b
Conc. (µM)	Normalised reponse	Normalised fit								Conc. (µM)	Normalised reponse	Normalised fit
2.5	1	1								7.5	1	1
1.25	0.940361	0.959017								3.75	0.8447	0.881154
0.625	0.899667	0.886363								1.875	0.692687	0.711932
0.3125	0.719698	0.769733								0.9375	0.48562	0.514368
0.156	0.614103	0.60896								0.46875	0.333607	0.330781
0.078	0.423785	0.42973								0.234375	0.22843	0.193007
0.039	0.283985	0.2705								0.117188	0.0977813	0.105294
0	0	0								0	0	0
Kd	100 nM									Kd	1.2 µM
Error	7.2 nM									Error	417 nM
NegApt1.2
Sample ID	Loading Sample ID	Conc. (µM)	Response	ka (1/Ms)	ka Error	kdis (1/s)	kdis Error	Rmax	kobs (1/s)	kobs Error
RRM1-2	nApt-1	15	12529	243500000	5342000	23.19	2.673	0,6629	3676	77.46
RRM1-2	nApt-1	7.5	10032	234300000	3141000	13.66	9.448	10165	1771	14.11
RRM1-2	nApt-1	3.75	0,834	217700000	3228000	33.93	3.297	11179	850.4	8.81
RRM1-2	nApt-1	1.88	0,604	208000000	3299000	22.1	2.801	10205	411	3.368
RRM1-2	nApt-1	0.973	0,3207	140400000	3139000	14.91	2.117	0,8277	151.1	0.9281
RRM1-2	nApt-1	0.468	-152.6	40960000	2511000	10.57	1.109	0,4377	30.23	0.09626
RRM1-2	nApt-1	0.24	-377.4	27300000	4120000	8.53	1.529		5.652	0.2313
Apt1.2
Sample ID	Loading Sample ID	Conc. (µM)	Response	ka (1/Ms)	ka Error	kdis (1/s)	kdis Error	Rmax	Rmax Error	kobs (1/s)	kobs Error
RRM1-2	Apt-1	2.5	0.5623	41930	632.3	0.004408	1.392e-05	0.5741	0.0007	0.1092	0.001595
RRM1-2	Apt-1	1.25	0.5327	58450	794.1	0.004289	1.409e-05	0.5493	0.0007	0.07735	0.001007
RRM1-2	Apt-1	0.625	0.5091	64420	705.6	0.003844	1.253e-05	0.5411	0.0009	0.0441	0.0004535
RRM1-2	Apt-1	0.3125	0.4095	63580	546.9	0.00396	1.209e-05	0.4815	0.0011	0.02383	0.000183
RRM1-2	Apt-1	0.156	0.3514	63070	451.6	0.003197	8.803e-06	0.459	0.0013	0.01304	7.925e-05
RRM1-2	Apt-1	0.078	0.2427	69360	433.6	0.003059	6.47e-06	0.3808	0.0013	0.008468	4.029e-05
RRM1-2	Apt-1	0.039	0.163	63500	382.2	0.002648	3.676e-06	0.3557	0.0016	0.005125	1.858e-05
